# Supplementary material for: Highly mutated antibodies capable of neutralizing N276 glycan-deficient HIV after a single immunization with an Env trimer
Source: Cell Rep. 2022 Mar 8;38(10):110485. doi: 10.1016/j.celrep.2022.110485 (PMC8924373; doi:10.1016/j.celrep.2022.110485)
Supplement: Table S1. Amino acid sequences and annotation of expressed mAb HCs and LCs, related to Figures 3, 4, and 5 — IGHV1-2 VRC01-class mutations, ARMADiLLO-defined improbable mutations, and mature VRC01 matched mutations of the recombinantly expressed mAbs tested for ΔN276 virus neutralization. The first few resides of the 5′ region were excluded from ARMADiLLO analysis, because the 5′ region of d36 sequences anneal with PCR primer used in Sanger sequencing. [file mmc2.xlsx]

## Sheet: Expressed LCs
Residue Position	1	2	3	4	5	6	7	8	9	10	11	12	13	14	15	16	17	18	19	20	21	22	23	24	25	26	27	28	29	30	31	32	33	34	35	36	37	38	39	40	41	42	43	44	45	46	47	48	49
glVRC01_LC	E	I	V	L	T	Q	S	P	A	T	L	S	L	S	P	G	E	R	A	T	L	S	C	R	A	S	Q	S	V	S	S	Y	L	A	W	Y	Q	Q	K	P	G	Q	A	P	R	L	L	I	Y
VRC01_LC	.	.	.	.	.	.	.	.	G	.	.	.	.	.	.	.	.	T	.	I	I	.	.	.	T	.	.	Y	G	.	-	-	.	.	.	.	.	.	R	.	.	.	.	.	.	.	V	.	.
M1_LC	.	.	.	.	.	.	.	.	.	.	.	.	.	.	.	.	.	.	.	.	.	.	.	.	.	.	.	.	.	.	G	.	.	.	.	.	.	H	.	.	.	.	.	.	.	.	.	.	.
M2_LC	.	.	.	.	.	.	.	.	.	.	.	.	.	.	.	.	.	.	.	.	.	.	.	.	.	.	.	.	.	.	.	S	.	.	.	F	.	.	Q	.	.	.	.	.	.	.	.	.	.
M3_LC	.	.	.	.	.	.	.	.	.	.	.	.	.	.	.	.	.	.	.	.	.	.	.	.	.	.	.	.	L	.	.	S	.	.	.	.	.	.	.	.	.	.	.	.	.	.	.	.	S
M4_LC	.	.	.	.	.	.	.	.	.	.	.	.	.	.	.	.	.	.	.	.	.	.	.	.	.	.	.	.	.	N	N	.	.	.	.	.	.	.	.	.	.	.	.	.	.	.	.	.	.
M5_LC	.	.	.	.	.	.	.	.	.	.	.	.	.	.	.	.	.	.	.	.	.	.	.	.	.	.	.	.	F	.	.	.	.	.	.	.	.	.	.	.	.	.	.	.	.	.	.	.	.
M6_LC	.	.	.	.	.	.	.	.	.	.	.	.	.	.	.	.	.	.	.	.	.	.	.	K	.	.	.	.	F	.	T	.	.	.	.	.	.	.	.	.	.	.	.	.	.	.	.	.	.
M7_LC	.	.	.	.	.	.	.	.	.	.	.	.	.	.	.	.	.	.	.	.	.	.	.	.	P	.	.	.	.	.	.	.	.	.	.	.	.	.	.	.	.	.	.	.	.	.	.	.	.
M8_LC	.	.	.	.	.	.	.	.	.	.	R	.	.	.	.	.	.	.	.	.	.	.	.	.	.	.	.	.	S	.	-	.	.	.	.	.	.	.	.	.	.	.	.	.	.	.	.	.	.
M9_LC	.	.	.	.	.	.	.	.	V	.	.	.	.	.	.	.	.	.	.	.	.	.	.	.	.	.	.	.	.	.	N	.	.	.	.	.	.	.	.	.	.	.	.	.	.	.	.	.	.
M10_LC	.	.	.	.	.	.	.	.	.	.	.	.	.	.	.	.	.	.	.	.	.	.	.	.	.	.	.	.	.	R	.	.	.	.	.	.	.	.	.	.	.	.	.	.	.	.	.	.	.
M11_LC	.	.	.	.	.	.	.	.	.	.	.	.	.	.	.	.	.	.	.	.	.	.	.	.	.	.	.	.	.	R	.	F	.	T	.	.	.	.	.	.	.	.	.	.	.	.	.	.	.
M12_LC	.	.	.	.	.	.	.	.	.	.	.	.	.	.	.	.	.	.	.	.	.	.	.	.	.	.	H	-	I	.	N	.	.	.	.	.	.	.	.	.	.	.	.	.	.	.	.	.	.
M13_LC	.	.	.	.	.	.	.	.	.	.	.	.	.	.	.	.	.	.	.	.	.	.	.	.	.	G	.	.	.	R	.	.	.	.	.	.	.	.	.	.	.	.	.	.	.	.	.	.	.
M14_LC	.	.	.	.	.	.	.	.	.	.	.	.	.	.	.	.	.	.	.	.	.	.	.	.	.	.	.	.	.	.	-	.	.	.	.	.	.	.	.	.	.	.	.	.	.	.	.	M	.
M15_LC	.	F	.	.	.	.	.	.	.	.	.	.	.	.	.	.	.	.	.	.	.	.	.	.	.	.	.	.	.	.	-	.	.	.	.	.	.	.	.	.	.	.	.	.	.	.	.	.	.
E1_LC	.	.	.	.	.	.	.	.	.	.	.	.	.	.	.	.	.	.	.	.	.	.	.	.	.	.	.	.	.	N	.	.	.	.	.	.	.	.	.	.	.	.	.	.	.	.	.	.	.
E2_LC	.	.	.	.	.	.	.	.	.	.	.	.	.	.	.	.	.	.	.	.	.	.	.	.	.	.	.	.	.	.	.	.	.	.	.	.	.	.	.	.	.	.	.	.	S	.	.	.	.
E3_LC	.	.	.	.	.	.	.	.	.	.	.	.	.	.	.	.	.	.	.	.	.	.	.	.	P	.	.	.	F	.	.	.	.	.	.	.	.	.	.	.	.	.	.	.	.	.	.	.	.
E4_LC	.	.	.	.	.	.	.	.	.	.	.	.	.	.	.	.	.	.	.	.	.	.	.	.	P	.	.	.	.	.	N	.	.	.	.	.	.	.	.	.	.	.	.	.	.	.	.	.	.
E6_LC	.	.	.	.	.	.	.	.	.	.	.	.	.	.	.	.	.	.	.	.	.	.	.	.	.	.	.	.	.	.	.	.	.	G	.	.	.	.	.	.	.	.	.	.	.	.	.	.	.
E7_LC	.	.	.	.	.	.	.	.	.	.	.	.	.	.	.	.	.	.	.	.	.	.	.	.	.	.	.	.	.	R	.	N	.	.	.	.	.	.	.	.	.	.	T	.	.	.	.	.	.
E8_LC	.	.	.	.	.	.	.	.	.	.	.	.	.	.	.	.	.	.	.	.	.	.	.	.	.	.	.	.	.	.	.	H	.	.	.	.	.	.	.	.	.	.	.	.	.	.	.	.	.
E10_LC	.	.	.	.	.	.	.	.	.	.	.	.	.	.	.	.	.	.	.	.	.	.	.	.	P	.	.	.	.	.	R	.	.	.	.	.	.	.	.	.	.	.	.	.	.	.	.	.	S
E11_LC	.	.	.	.	.	.	.	.	.	.	.	.	.	.	.	.	.	.	.	.	.	.	.	.	.	.	.	R	S	.	-	F	.	.	.	.	.	.	.	.	.	.	.	.	.	.	.	.	.
								Sequence range analyzed by ARMADiLLO
Improbable mutation
Deletion
VRC01 exact match mutation
[truncated: 54 more columns]

## Sheet: Expressed HCs
Residue position	1	2	3	4	5	6	7	8	9	10	11	12	13	14	15	16	17	18	19	20	21	22	23	24	25	26	27	28	29	30	31	32	33	34	35	36	37	38	39	40	41	42	43	44	45	46	47	48	49
glVRC01_HC	Q	V	Q	L	V	Q	S	G	A	E	V	K	K	P	G	A	S	V	K	V	S	C	K	A	S	G	Y	T	F	T	G	Y	Y	M	H	W	V	R	Q	A	P	G	Q	G	L	E	W	M	G
VRC01_HC	.	.	.	.	.	.	.	.	G	Q	M	.	.	.	.	E	.	M	R	I	.	.	R	.	.	.	.	E	.	I	D	C	T	L	N	.	I	.	L	.	.	.	K	R	P	.	.	.	.
M1_HC	.	.	.	.	.	.	.	.	P	.	.	.	.	.	.	.	.	.	R	.	.	.	.	.	.	.	.	.	.	A	.	.	F	I	D	.	.	.	.	.	.	.	.	.	.	.	.	.	.
M2_HC	.	.	.	.	.	.	.	.	.	.	.	.	.	.	.	.	.	.	.	.	.	.	.	.	.	.	.	.	.	.	.	.	F	.	N	.	.	.	.	.	.	.	.	.	.	.	.	.	.
M3_HC	.	.	.	.	.	.	.	.	.	.	A	.	.	.	.	.	.	.	.	.	.	.	.	.	.	.	.	.	.	.	.	.	F	.	D	.	A	.	.	.	.	.	.	.	.	.	.	.	.
M4_HC	.	.	.	.	.	.	.	.	.	.	.	.	.	.	.	.	.	.	.	.	.	.	.	.	.	.	.	.	.	S	.	.	F	L	N	.	.	.	.	.	.	.	.	.	.	.	.	.	.
M5_HC	.	.	.	.	.	.	.	.	.	.	.	.	.	.	.	.	.	.	.	.	.	.	.	.	.	.	.	.	.	.	.	H	F	V	.	.	.	.	.	.	.	.	.	.	.	.	.	.	.
M6_HC	.	.	.	.	.	.	.	.	.	.	.	.	.	.	.	.	.	.	.	.	.	.	.	.	.	.	.	.	.	.	.	.	F	I	.	.	.	.	.	.	.	.	.	.	.	.	.	.	.
M7_HC	.	.	.	.	.	.	.	.	.	.	.	.	.	.	.	.	.	.	R	.	.	.	.	.	.	.	.	.	.	.	.	H	F	.	.	.	.	.	.	.	.	.	.	.	.	.	.	.	.
M8_HC	.	.	.	.	.	.	.	.	.	.	.	.	.	.	.	.	.	.	.	.	.	.	.	.	.	.	.	.	.	.	.	H	F	I	.	.	.	.	.	.	.	.	.	.	.	.	.	.	.
M9_HC	.	.	.	.	.	.	.	.	.	.	.	.	.	.	.	.	.	.	.	.	.	.	.	.	.	.	.	.	.	.	.	H	F	.	.	.	.	.	.	.	.	.	.	.	.	.	.	.	.
M10_HC	.	.	.	.	.	.	.	.	.	.	.	T	.	.	.	.	.	.	.	.	.	.	.	.	.	.	.	.	.	S	.	H	.	I	.	.	.	.	.	V	.	.	.	.	.	.	.	.	.
M11_HC	.	.	.	.	.	.	.	.	.	.	.	.	.	.	.	.	.	.	.	.	.	.	.	.	.	.	.	.	.	.	.	H	F	I	.	.	.	.	.	.	.	.	.	.	.	.	.	.	.
M12_HC	.	.	.	.	.	.	.	.	.	.	.	R	.	.	.	.	.	.	R	.	.	.	.	.	.	.	.	.	.	.	.	.	.	.	N	.	.	.	.	.	.	.	.	.	.	.	.	.	.
M13_HC	.	.	.	.	.	.	.	.	.	.	.	.	.	.	.	.	.	.	.	.	.	.	.	.	.	.	.	.	.	.	.	.	F	L	N	.	.	.	.	.	.	.	.	.	.	.	.	.	.
M14_HC	.	.	.	.	.	.	.	.	.	.	.	.	.	.	.	.	.	.	.	.	.	.	.	.	.	.	.	.	.	.	.	H	.	.	.	.	.	.	.	.	.	.	.	.	.	.	.	.	.
M15_HC	.	.	.	.	.	.	.	.	.	.	.	.	.	.	.	.	.	.	.	.	.	.	.	.	.	.	.	.	.	.	.	H	.	.	.	.	.	.	.	.	.	.	.	.	.	.	.	.	.
E1_HC	.	.	.	.	.	.	.	.	.	.	.	.	.	.	.	.	.	.	.	.	.	.	.	.	.	.	.	.	.	.	.	.	.	L	N	.	.	.	.	.	.	.	.	.	.	.	.	.	.
E2_HC	.	.	.	.	.	.	.	.	.	.	.	.	.	.	.	.	.	.	.	.	.	.	.	.	.	E	.	.	.	.	D	.	.	L	N	.	.	.	.	.	.	.	.	.	.	.	.	.	.
E3_HC	.	.	.	.	.	.	.	.	.	.	.	.	.	.	.	.	.	.	.	.	.	.	.	.	.	.	.	I	.	.	.	.	.	L	N	.	.	.	.	.	.	.	.	.	.	.	.	.	.
E4_HC	.	.	.	.	.	.	.	.	.	.	.	.	.	.	.	.	.	.	.	.	.	.	.	.	.	.	.	S	.	.	V	.	.	.	N	.	.	.	.	.	.	.	.	.	.	.	.	.	.
E5_HC	.	.	.	.	.	.	.	.	.	.	.	.	.	.	.	.	.	.	.	.	.	.	.	.	.	.	.	.	.	.	D	.	.	L	N	.	.	.	.	.	.	.	.	.	.	.	.	.	.
E6_HC	.	.	.	.	.	.	.	.	.	.	.	.	.	.	.	.	.	.	.	.	.	.	.	.	.	.	.	.	.	.	D	.	.	.	N	.	.	.	.	.	.	.	.	.	.	.	.	L	.
E7_HC	.	.	.	.	.	.	.	.	.	.	.	.	.	.	.	.	.	.	.	.	.	.	.	.	.	.	.	.	.	.	D	.	.	.	N	.	.	.	.	V	.	.	.	.	.	.	.	.	.
E8_HC	.	.	.	.	.	.	.	.	.	.	.	.	.	.	.	.	.	.	.	.	.	.	.	.	.	.	.	.	.	.	.	.	.	.	N	.	.	.	.	.	.	.	.	.	.	.	.	L	.
E9_HC	.	.	.	.	.	.	.	.	.	.	.	.	.	.	.	.	.	.	.	.	.	.	.	.	.	.	.	.	.	.	.	.	.	.	N	.	.	.	.	.	.	.	.	.	.	.	.	.	.
E10_HC	.	.	.	.	.	.	.	.	.	.	.	.	.	.	.	.	.	.	R	.	.	.	.	.	.	.	.	.	.	.	.	.	.	.	N	.	I	.	.	.	.	.	.	.	.	.	.	.	.
E11_HC	.	.	.	.	.	.	.	.	.	.	.	.	.	.	.	.	.	.	.	.	.	.	.	.	.	.	.	.	.	.	.	.	.	.	N	.	.	.	.	.	.	.	.	.	.	.	.	.	.
							Sequence range analyzed by ARMADiLLO
VRC01-class mutation
Improbable mutation
Both VRC01-class and Improbable mutation
VRC01 exact match mutation
[truncated: 72 more columns]
